# Supplementary material for: Nanostructured Lipid Carriers Loaded with Dexamethasone Prevent Inflammatory Responses in Primary Non-Parenchymal Liver Cells
Source: Pharmaceutics. 2022 Aug 2;14(8):1611. doi: 10.3390/pharmaceutics14081611 (PMC9413549; doi:10.3390/pharmaceutics14081611)
Supplement: Supplementary file 1 [file pharmaceutics-14-01611-s001.zip]

Archive with 1 entries (1 files):
- pharmaceutics-1821756-supplementary.pdf
